# Supplementary material for: Effect of Saengshik Supplementation on the Gut Microbial Composition of Healthy Korean Adults: A Single-Group Pilot Study
Source: Front Nutr. 2021 Oct 22;8:743620. doi: 10.3389/fnut.2021.743620 (PMC8568882; doi:10.3389/fnut.2021.743620)
Supplement: Supplementary file 2 [file Table_1.XLSX]

## Sheet: Sheet1
Supplementary Table 6. The relative abundance of bacterial genera in participants at baseline
Phyla	Genera	Mean relative abundance (%) (n=66)
		Mean	SD
Actinobacteria	Slackia	0.001609	0.006523
	Rothia	0.01458	0.06785
	Propionibacterium	7.039e-05	0.0005719
	Gardnerella	0.001454	0.01013
	Eggerthella	0.0113	0.02829
	Corynebacterium	4.276e-05	0.0003474
	Collinsella	0.1792	0.2998
	Bifidobacterium	1.086	1.306
	Atopobium	0.000378	0.001883
	Adlercreutzia	0.01423	0.04282
	Actinomyces	0.001707	0.005907
Bacteroidetes	Sphingobacterium	0.0004678	0.0038
	Prevotella	11.36	16.63
	Porphyromonas	0.0008829	0.004555
	Paraprevotella	0.6876	1.357
	Parabacteroides	2.161	2.108
	Odoribacter	0.2455	0.2903
	human	0.0314	0.1857
	Butyricimonas	0.2722	0.4147
	Bacteroides	27.86	16.79
	Alistipes	1.844	2.15
	AF12	0	0
	[Prevotella]	0.8814	2.315
Euryarchaeota	vadinCA11	0.004289	0.03484
	Methanosphaera	0.0008293	0.005655
	Methanobrevibacter	0.02287	0.125
Firmicutes	Weissella	0.01469	0.04844
	WAL_1855D	0.001227	0.006469
	Veillonella	0.2149	0.5181
	Turicibacter	0.04232	0.1494
	Succiniclasticum	0.04967	0.3448
	Streptococcus	0.3792	0.9902
	Staphylococcus	0	0
	SMB53	0.001396	0.007914
	Selenomonas	0.001794	0.01324
	Ruminococcus	1.828	2.325
	Roseburia	1.82	1.407
	RFN20	0.04954	0.382
	rc4-4	0.002907	0.009953
	Pseudoramibacter_Eubacterium	0.002388	0.01392
	Phascolarctobacterium	1.555	2.265
	ph2	0.0003687	0.002739
	Peptostreptococcus	0.003508	0.01477
	Peptoniphilus	0.0006417	0.004188
	Peptococcus	0.001791	0.01455
	Pediococcus	0.03097	0.2266
	Parvimonas	0	0
	Oscillospira	3.498	2.475
	Oribacterium	0.00018	0.001462
	Mitsuokella	0.06202	0.2372
	Megasphaera	0.1118	0.4915
	Megamonas	0.3388	0.8584
	Leuconostoc	0.01087	0.04665
	Lactonifactor	0.0001089	0.000885
	Lactococcus	0.03166	0.2315
	Lactobacillus	0.03571	0.1456
	Lachnospira	2.476	2.564
	Lachnobacterium	0.02406	0.07265
	Holdemania	0.03927	0.05195
	Granulicatella	0.002079	0.00687
	Gemmiger	1.066	1.048
	Faecalibacterium	11.12	7.686
	Epulopiscium	0	0
	Enterococcus	0.0186	0.07603
	Dorea	0.3771	0.3359
	Dialister	0.8443	1.249
	Dehalobacterium	0.003601	0.008979
	Coprococcus	1.252	0.9338
	Coprobacillus	0.02721	0.1656
	Clostridium	0.3133	0.6361
	Clostridium	0.4846	2.218
	Clostridium	0.04784	0.1686
	Christensenella	0.001169	0.005073
	cc_115	0.00751	0.02772
	Catenibacterium	0.1621	0.5367
	Candidatus Arthromitus	0.0003134	0.002546
	Butyrivibrio	0.02483	0.1497
	Butyricicoccus	0.4015	1.493
	Bulleidia	0.008177	0.0438
	Blautia	0.8731	1.087
	Bacillus	0.0004862	0.00395
	Anaerotruncus	0.02533	0.09431
	Anaerostipes	0.1956	0.6636
	Anaerofustis	0.000481	0.002165
	Anaerofilum	0	0
	Anaerococcus	0.0001208	0.0005718
	Acidaminococcus	0.009329	0.0459
	1-68	0.000181	0.001046
	[Ruminococcus]	0.4684	0.8889
	[Eubacterium]	0.5054	1.249
	[Clostridium]	0.0004577	0.003719
Fusobacteria	Sneathia	0.003909	0.02104
	Leptotrichia	0.001112	0.004952
	Fusobacterium	0.4042	1.595
Lentisphaerae	Victivallis	0.008794	0.02829
Proteobacteria	Trabulsiella	0.001636	0.01329
	Sutterella	4.083	3.085
	Succinivibrio	0.008757	0.04456
	Serratia	0.0006081	0.00494
	Pseudoxanthomonas	4.821e-05	0.0003917
	Pseudomonas	0.0005245	0.004261
	Proteus	0.004065	0.03302
	Paracoccus	0.0003274	0.00266
	Oxalobacter	0.006324	0.02371
	Neisseria	0.00231	0.01082
	Microvirgula	0.0003059	0.002485
	Luteimonas	0.00145	0.01178
	Lautropia	0.0001069	0.0008683
	Klebsiella	0.1177	0.4818
	Haemophilus	0.4693	1.357
	Enterobacter	0.08782	0.6077
	Desulfovibrio	0.09177	0.2728
	Comamonas	0.02258	0.18
	Citrobacter	0.02035	0.1113
	Campylobacter	0.003483	0.01172
	Bilophila	0.4597	0.8392
	Agrobacterium	4.417e-05	0.0003588
	Aggregatibacter	0.003809	0.02343
	Actinobacillus	0.002268	0.01843
	Acinetobacter	0	0
Spirochaetes	Treponema	0.04049	0.2338
	Brachyspira	0.003381	0.02746
Synergistetes	TG5	0.0004804	0.003903
	Synergistes	0.0005245	0.004261
	Pyramidobacter	0.002153	0.01749
	Cloacibacillus	0.00366	0.01591
Tenericutes	Ureaplasma	0.0009715	0.007892
Verrucomicrobia	Akkermansia	0.8303	2.379
